# Supplementary material for: A spatial database of health facilities managed by the public health sector in sub Saharan Africa
Source: Sci Data. 2019 Jul 25;6:134. doi: 10.1038/s41597-019-0142-2 (PMC6658526; doi:10.1038/s41597-019-0142-2)
Supplement: Supplementary file 1 — Download metadata file [file 41597_2019_142_MOESM1_ESM.zip]

Archive with 3 entries (3 files):
- a_Okiro101B_assay.txt
- s_Okiro101B_study.txt
- i_Investigation.txt
