# Supplementary material for: A spatial database of health facilities managed by the public health sector in sub Saharan Africa
Source: Sci Data. 2019 Jul 25;6:134. doi: 10.1038/s41597-019-0142-2 (PMC6658526; doi:10.1038/s41597-019-0142-2)
Supplement: Supplementary file 1 — Download metadata file [file 41597_2019_142_MOESM1_ESM.zip › a_Okiro101B_assay.txt]

Sample Name	Protocol REF	Assay Name	Raw Data File	Comment[Data Repository]	Comment[Data Record Accession]	Comment[Data Record URI]
sourced data	"Data abstraction, data cleaning and georeferencing"	A spatial database of health facilities managed by the public health sector in sub Saharan Africa	00 SSA MFL (130219).xlsx	figshare	doi:10.6084/m9.figshare.c.4399445	https://doi.org/10.6084/m9.figshare.c.4399445
