# Supplementary material for: A spatial database of health facilities managed by the public health sector in sub Saharan Africa
Source: Sci Data. 2019 Jul 25;6:134. doi: 10.1038/s41597-019-0142-2 (PMC6658526; doi:10.1038/s41597-019-0142-2)
Supplement: Supplementary file 1 — Download metadata file [file 41597_2019_142_MOESM1_ESM.zip › s_Okiro101B_study.txt]

Source Name	Characteristics[geographical location]	Term Source REF	Term Accession Number	Characteristics[environment type]	Term Source REF	Term Accession Number	Protocol REF	Sample Name	Factor Value[country]	Factor Value[facility type]	Factor Value[ownership]
a variety of government and non-government sources from 50 countries and islands in sub Saharan Africa	Sub-Saharan Africa	GAZ	GAZ:00000587	public infrastructure	ENVO	ENVO:01000779	Data sources	sourced data			
